# Supplementary material for: Multi-Wavelength Machine Learning for High-Precision Colorimetric Sensing
Source: Sensors (Basel). 2026 May 24;26(11):3327. doi: 10.3390/s26113327 (PMC13259210; doi:10.3390/s26113327)
Supplement: Supplementary file 1 [file sensors-26-03327-s001.zip]

Archive with 1 entries (1 files):
- sensors-4250713-supplementary.xlsx
