# Supplementary material for: Multi-Wavelength Machine Learning for High-Precision Colorimetric Sensing
Source: Sensors (Basel). 2026 May 24;26(11):3327. doi: 10.3390/s26113327 (PMC13259210; doi:10.3390/s26113327)
Supplement: Supplementary file 1 [file sensors-26-03327-s001.zip › sensors-4250713-supplementary.xlsx]

## Sheet: S1 Detailed Experimental Param
Experimental Parameter	Value
optical path length	~8 mm
geometry	Free-space transmission spectroscopy through a microcentrifuge tube
spectrometer	Ocean Optics USB4000
light source	Ocean Optics LS-1 tungsten halogen lamp
integration time	5 ms
spectrometer settings	default Ocean Optics USB4000 settings
slit width	~1 mm
lamp-sample distance	~20 mm
actual number of concentration levels	13
sample container	Standard transparent microcentrifuge tube
replicate measurements	3 repeated measurements per concentration

## Sheet: S2 Comparison to other ML mode
Number of features (wavelengths) in the model	mse (Logistic Regression)	mse (Support Vector Regressor)	mse (Gradient Boosting Regressor)	mse (K-nearest Neighbors Regressor)
1	22157.6	654.3	7285.56	7761.11
2	6753.58	724.55	4407.43	7761.11
3	6861.9	664.92	4332.59	7067.78
4	4697.08	690.32	3668.02	7067.78
5	3205.72	654.63	3298.4	7067.78
6	2388.56	688.32	2758.55	7267.78
7	1975.39	695.64	3867.1	7794.44
8	3017.36	737.2	2532.2	7794.44
9	2759.62	794.87	3262.64	7794.44
10	8.81	883.8	2287.31	7794.44
11	18.37	924.89	3001.35	7794.44
12	3.87	959.5	2262.12	7794.44
13	32.14	1040.06	2804.63	7794.44
14	70.15	1100.23	3845.49	7794.44
15	29.79	1129.48	4279.64	7794.44
16	72.23	1184.91	2436.64	7794.44
17	115.99	1229.22	2035.64	7794.44
18	166.32	1267.51	2914.47	7794.44
19	213.04	1298.95	2301.52	7794.44
20	295.73	1324.09	3002.21	7794.44

## Sheet: S3 Sensitivity Analysis of Sin
wavelength	RMSE (all concentrations)	RMSE (au >= 300)	RMSE (au <= 200)	r2 (all concentrations)	r2 (au >= 300)	r2 (au <= 200)
425	238.016	159.533	31.066	0.486265	0.515226	0.768895
450	134.46	56.1148	22.5242	0.836051	0.940022	0.878511
475	129.688	76.5185	28.6142	0.84748	0.888475	0.803934
500	143.828	51.2433	25.3356	0.812409	0.949983	0.84629
525	198.72	93.4436	23.0939	0.641896	0.833682	0.872288
550	249.18	137.517	34.4667	0.436945	0.63979	0.715529
575	288.582	223.296	49.6827	0.244799	0.050267	0.408915
600	304.103	228.653	55.0984	0.16138	0.004147	0.273028
625	252.508	220.291	50.8639	0.421804	0.075658	0.380476
457	125.871	74.3015	24.6211	0.856326	0.894844	0.854838
610	303.3	186.241	55.3707	0.165799	0.339318	0.265826

## Sheet: S4 Sensitvity Analysis of Mult
# of wavelengths	MSE (all concentrations)	MSE (au >= 300 only)	MSE (au <= 200 only)
1	29571.7	23385	16690.8
2	8732.58	9764.28	13150.8
3	7338.83	7955.96	9408.73
4	6924.63	8071.26	10920.5
5	3662.56	3148.91	2325.37
6	1668.15	2105.41	2955.36
7	1744.94	2020.57	2714.59
8	519.648	407.762	259.735
9	260.182	244.7	264.469
10	39.287	30.3656	23.9325
11	0.179792	0.247136	0.38434
12	3.09857	5.72962	10.4222
13	39.9801	49.0997	68.7912
14	86.6611	97.2266	119.896
15	200.671	227.04	255.449
16	315.155	288.588	308.748
17	72.3876	91.3186	125.448
18	59.959	86.5717	124.263
19	135.282	138.419	165.014
20	241.828	254.478	299.333
